# Supplementary material for: A Retrospective Evaluation of Risk of Peripartum Cardiac Dysfunction in Survivors of Childhood, Adolescent and Young Adult Malignancies
Source: Cancers (Basel). 2019 Jul 24;11(8):1046. doi: 10.3390/cancers11081046 (PMC6721401; doi:10.3390/cancers11081046)
Supplement: Supplementary file 1 [file cancers-11-01046-s001.zip]

Archive with 4 entries (4 files):
- Data for risk factor analysis.xlsx
- Table S1.pdf
- Supplementary Material Explanation text.docx
- Data Coding.pdf
