# Supplementary material for: A Retrospective Evaluation of Risk of Peripartum Cardiac Dysfunction in Survivors of Childhood, Adolescent and Young Adult Malignancies
Source: Cancers (Basel). 2019 Jul 24;11(8):1046. doi: 10.3390/cancers11081046 (PMC6721401; doi:10.3390/cancers11081046)
Supplement: Supplementary file 1 [file cancers-11-01046-s001.zip › Data for risk factor analysis.xlsx]

## Sheet: Woman level
Code	Cardiac Dysfunction	Symptomatic heart failure	Age at cancer diagnosis	Anthracycline Dose mg/m2	Cancer type	Chest Radiotherapy	Total Dose (Gy)
1	1	1	9	480	1	0	0
4	1	1	4	360	1	0	0
68	1	1	13	280	1	0	0
2	1	0	14	301.5	2	0	0
3	1	0	12	440	1	0	0
5	0	0	28	300	2	0	0
8		0	18	300	2	0	0
10	0	0	23	200	2	0	0
11		0	27	300	2	1	21
12	0	0	21	300	2	1	30
13		0	23	300	2	1	12
14	0	0	7	225	1	0	0
15		0	17	0	2	1	48
16		0	18	250	2	1	40
17		0	27	0	2	1	36
18		0	17	301.5	2	1	36
19		0	24	0	2	1	36
20		0	18	300	2	1	30.6
21		0	20	200	2	1	40
22		0	27	300	2	1	30.6
23	0	0	10	224.1	2	0	0
24	0	0	11	228	2	0	0
25		0	4	260	1	0	0
26	0	0	24	300	2	1	34.5
27	0	0	20	0	1	1	50
28	0	0	28	150	2	0	0
29		0	21	150	2	1	30.6
30		0	26	0	2	1	36
31		0	28	150	2	1	30.6
32		0	25	200	2	1	40
33		0	29	200	2	1	36
35		0	17	427	1	0	0
36	0	0	2	210	1	0	0
37	0	0	3.5		1	0	0
38		0	12	200	2	0	0
39		0	24	0	2	1	36
40		0	26	600	2	1	40
41		0	27	0	2	1	36
43	0	0	26	300	2	1	30
45		0	18	250	2	1	12
46	0	0	13	225	2	0	0
47		0	16	150	1	0	0
48		0	15	300	2	1	40
49		0	22	200	2	0	0
50	0	0	2.5	315	1	0	0
51	0	0	22	600	2	1	30
52		0	24	200	2	1	30
53		0	16	200	2	1	30.6
54	0	0	17	450	1	1	45
55		0	6	166	2	0	0
56	0	0	26	200	2	1	36
57		0	18	300	2	1	36
58		0	29	0	2	1	36
60	0	0	11	360	1	0	0
61	0	0	16	150	2	0	0
63		0	9	190	2	0	0
64		0	25	300	2	1	30
65		0	17	0	2	1	36
66		0	21	150	2	1	36
67	0	0	15	190	2	0	0
69		0	18	250	2	1	40
70	0	0	22	300	2	1	30
71		0	4	515	2	0	0
72		0	21	400	2	1	30

## Sheet: Live birth level
Code	Cardiac dysfunction	Symptomatic	Age at Cancer Diagnosis	Maternal age at pregnancy	Interval between Dx and pregnancy	Live Births	Anthracycline dose mg/m2	Cancer Type	Chest radiotherapy
1	1	1	9	37	28	1	480	1	0
4	1	1	4	22	14	1	360	1	0
68	1	1	13	19	6	1	280	1	0
68	1	1	13	24	11	1	280	1	0
68	1	1	13	27	14	1	280	1	0
2	1	0	14	36	17	1	301.5	2	0
3	1	0	12	26	13	1	440	1	0
3		0	12	30	17	1	440	1	0
5	0	0	28	37	8	1	300	2	0
5		0	28	41	12	1	300	2	0
8		0	18	24	6	1	300	2	0
10	0	0	23	31	7	1	200	2	0
10		0	23	33	9	1	200	2	0
11		0	27	32	6	1	300	2	1
11		0	27	34	8	1	300	2	1
12	0	0	21	28	7	1	300	2	1
13		0	23	28	5.5	1	300	2	1
14	0	0	7	29	22	1	225	2	0
15		0	17	39	22	1	0	2	1
16		0	18	39	18	1	250	2	1
17		0	27			1	0	2	1
17		0	27			1	0	2	1
17		0	27			1	0	2	1
18		0	17	31	15	1	301.5	2	1
18		0	17	31	15	1	301.5	2	1
19		0	24	31	7	1	0	2	1
19		0	24			1	0	2	1
20		0	18	33	14	1	300	2	1
20		0	18	34	15	1	300	2	1
21		0	20	36	16	1	200	2	1
22		0	27	38	9	1	300	2	1
23		0	10	32	23	1	224.1	2	0
23	0	0	10	34	25	1	224.1	2	0
23	0	0	10	34	25	1	224.1	2	0
24	0	0	11	31	19	1	228	2	0
25		0	4	26	22	1	260	1	0
25		0	4	29	25	1	260	1	0
26	0	0	24	31	6	1	300	2	1
26	0	0	24	33	8	1	300	2	1
27	0	0	20	38	12	1	0	1	1
28		0	28	34	6	1	150	2	0
28	0	0	28	36	8	1	150	2	0
29		0	21	27	6	1	150	2	0
30		0	26	33	7	1	0	2	0
30		0	26	35	9	1	0	2	0
30		0	26	35	9	1	0	2	0
31		0	28	34	6	1	150	2	0
32		0	25	36	11	1	200	2	0
32		0	25	40	15	1	200	2	0
33		0	29	40	11	1	200	2	0
35		0	17	28	10	1	427	1	0
35		0	17	29	11	1	427	1	0
35		0	17	31	13	1	427	1	0
35		0	17	32	14	1	427	1	0
36		0	2	27	25	1	210	1	0
36	0	0	2	29	27	1	210	1	0
36		0	2	30	28	1	210	1	0
37		0	3.5	22	19	1		2	0
37		0	3.5	28	25	1		2	0
37	0	0	3.5	40	37	1		2	0
38		0	12	24	11	1	200	2	0
39		0	24	33	9	1	0	2	1
39		0	24	35	11	1	0	2	1
40		0	26	40	14	1	600	2	1
40		0	26	42	16	1	600	2	1
41		0	27	34	8	1	0	2	1
41		0	27	35	9	1	0	2	1
41		0	27	40	14	1	0	2	1
43		0	26	32	5	1	300	2	1
43	0	0	26	36	10	1	300	2	1
45		0	18	33	15	1	250	2	1
46	0	0	13	23	11	1	225	2	0
47		0	16	27	13	1	150	1	0
49		0	22	28	6	1	200	2	0
49		0	22	30	8	1	200	2	0
49		0	22	32	10	1	200	2	0
49		0	22	36	14	1	200	2	0
50	0	0	2.5	31	27	1	315	1	0
51		0	22	29	7	1	600	2	1
51		0	22	29	7	1	600	2	1
51	0	0	22	34	12	1	600	2	1
52		0	24	33	9	1	200	2	1
53		0	16	30	13	1	200	2	1
53		0	16	31	14	1	200	2	1
54	0	0	17	30	14	1	450	1	1
55		0	6	30	25	1	166	2	0
56	0	0	26	31	5	1	200	2	1
56		0	26	32	6	1	200	2	1
56	0	0	26	33	7	1	200	2	1
57		0	18	31	13	1	300	2	1
58		0	29	34	5	1	0	2	1
58		0	29	37	8	1	0	2	1
58		0	29	42	13	1	0	2	1
60	0	0	11	20	8	1	360	1	0
61	0	0	16	22	6	1	150	2	0
63		0	9	26	16	1	190	2	0
64		0	25	31	5	1	300	2	1
64		0	25	33	7	1	300	2	1
65		0	17	30	13	1	0	2	1
65		0	17	34	17	1	0	2	1
66		0	21	28	7	1	150	2	1
66		0	21	31	10	1	150	2	1
67	0	0	15	24	10	1	190	2	0
67		0	15	25	11	1	190	2	0
69		0	18	35	17	1	250	2	1
70	0	0	22	28	7	1	300	2	1
71		0	4	31	27	1	515	2	0
71		0	4			1	515	2	0
72		0	21	28	7	1	400	2	1
72		0	21	36	15	1	400	2	1

## Sheet: Pregnancy level
Code	Cardiac dysfunction	Symptomatic	Maternal age at pregnancy	Interval between Dx and pregnancy	Live Births	Fetal death (Yes/No)
1	1	1	37	28	1	0
4	1	1	22	14	1	0
68	1	1	19	6	1	0
68	1	1	24	11	1	0
68	1	1	27	14	1	0
2		0	31	22	0	1
2	1	0	36	17	1	0
3	1	0	26	13	1	0
3		0	30	17	1	0
5	0	0	37	8	1	0
5		0	41	12	1	0
8		0	24	6	1	0
10	0	0	31	7	1	0
10		0	33	9	1	0
11		0	32	6	1	0
11		0	34	8	1	0
12	0	0	28	7	1	0
13		0	28	5.5	1	0
14	0	0	29	22	1	0
15		0	39	22	1	0
16		0	39	18	1	0
17		0			1	0
17		0			1	0
17		0			1	0
18		0	31	15	2	0
19		0	31	7	1	0
19		0			1	0
20		0			0	1
20		0	32	13	0	1
20		0	33	14	1	0
20		0	34	15	1	0
21		0	36	16	1	0
22		0	38	9	1	0
23		0	32	23	1	0
23	0	0	34	25	2	0
24	0	0	31	19	1	0
25		0	26	22	1	0
25		0	29	25	1	0
26	0	0	31	6	1	0
26	0	0	33	8	1	0
27	0	0	38	12	1	0
28		0	34	6	1	0
28	0	0	36	8	1	0
29		0	27	6	1	0
30		0	33	7	1	0
30		0	35	9	2	0
31		0	34	6	1	0
32		0	36	11	1	0
32		0	40	15	1	0
33		0	40	11	1	0
35		0	28	10	1	0
35		0	29	11	1	0
35		0	31	13	1	0
35		0	32	14	1	0
36		0	19	17	0	1
36		0	27	25	1	0
36	0	0	29	27	1	0
36		0	30	28	1	0
37		0	22	19	1	0
37		0	28	25	1	0
37	0	0	40	37	1	0
38		0	24	11	1	0
39		0	33	9	1	0
39		0	35	11	1	0
40		0	40	14	1	0
40		0	42	16	1	0
41		0	34	8	1	0
41		0	35	9	1	0
41		0	40	14	1	0
43		0	32	5	1	0
43	0	0	36	10	1	0
45		0	33	15	1	0
45			35	18	0	1
45			36	19	0	1
46		0	22	10	0	1
46	0	0	23	11	1	0
47		0	27	13	1	0
48		0	23	8	0	1
49		0	28	6	1	0
49		0	30	8	1	0
49		0	32	10	1	0
49		0	36	14	1	0
50	0	0	31	27	1	0
51		0	29	7	2	0
51	0	0	34	12	1	0
52		0	33	9	1	0
53		0	30	13	1	0
53		0	31	14	1	0
54	0	0	30	14	1	0
55					1	0
55		0	30	25	0	1
56	0	0	31	5	1	0
56		0	32	6	1	0
56	0	0	33	7	1	0
57		0	31	13	1	0
58		0	34	5	1	0
58		0	37	8	1	0
58		0	42	13	1	0
60	0	0	20	8	1	0
61	0	0	22	6	1	0
63		0	26	16	0	1
63		0	26	16	1	0
64		0	31	5	1	0
64		0	33	7	1	0
65		0	30	13	1	0
65		0	34	17	1	0
66		0	28	7	1	0
66		0	31	10	1	0
67	0	0	24	10	1	0
67		0	25	11	1	0
69		0	35	17	1	0
70	0	0	28	7	1	0
71		0	31	27	1	0
71		0			1	0
72		0	28	7	1	0
72		0	36	15	1	0
